# Supplementary material for: Interclonal differences in incipient limiting level (ILL) in Daphnia magna
Source: J Plankton Res. 2026 Apr 23;48(3):fbag022. doi: 10.1093/plankt/fbag022 (PMC13104730; doi:10.1093/plankt/fbag022)
Supplement: fbag022_Supplemental_Files [file fbag022_supplemental_files.zip]

Archive with 8 entries (8 files):
- FigS1_growth_QP_vs_HS_fbag022.tiff
- FigS2_r_QP_vs_HS_fbag022.tiff
- ILL26_fbag022.R
- SupFig_captions_fbag022.docx
- Tab._S1_Growth_QP_fbag022.docx
- Tab._S2_r_QP_fbag022.docx
- Tab._S3_QP_and_HS_model_comparison_fbag022.docx
- Tab._S4_Survival_fbag022.docx
