# Supplementary material for: Interclonal differences in incipient limiting level (ILL) in Daphnia magna
Source: J Plankton Res. 2026 Apr 23;48(3):fbag022. doi: 10.1093/plankt/fbag022 (PMC13104730; doi:10.1093/plankt/fbag022)
Supplement: fbag022_Supplemental_Files [file fbag022_supplemental_files.zip › ILL26_fbag022.R]

setwd("C:/Users/CEM/Documents/NAUKA/ILL/Rewizja ILL")

# fit qp bierze pok, a bootstrap pokarm...

####################
####    ILL     ####
####################

#### Setup ####
library(readxl)
library(tidyverse)
library(nlraa)
library(minpack.lm)
library(nlstools)
library(modelr)
library(colorspace)
library(stringr)
library(tibble)
library(devtools)
library(purrr)
library(officer)
library(flextable)

## Constants / parameters
N_BOOT <- 1000
ALPHA_CI <- c(0.025, 0.975)
X_MAX_PLOT <- 4.5
Y_LIM_GROWTH <- c(0, 0.6)
Y_LIM_R <- c(0, 0.5)
JITTER_X <- 0.05
JITTER_Y <- 0.025

########################
### Define functions ###
########################

##############################
## Prepare my data function ##
##############################
load_plateau_data <- function(path) {
  
  # read data from Excel
  df <- read_excel(path)
  df <- as.data.frame(df)
  
  # create / reformulate columns
  df$clone2 <- as.factor(df$clone...2)
  df$pokarm <- as.factor(df$pok)
  df$x <- df$pok
  df$y_growth <- df$growth
  
  # delete incomplete cases
  df <- df[complete.cases(df), ]
  
  return(df)
}


#########################
## Find roots function ##
#########################
find_roots <- function(a, b, c) {
  delta <- b^2 - 4*c*a
  if (delta < 0) return(NA_real_)
  x1 <- (-b + sqrt(delta)) / (2*c)
  x2 <- (-b - sqrt(delta)) / (2*c)
  c(x1, x2)
}

#############################
## Get thresholds function ##
#############################
get_threshold <- function(a, b, c) {
  roots <- find_roots(a, b, c)
  if (all(is.na(roots))) return(NA_real_)
  suppressWarnings(min(roots, na.rm = TRUE))
}

################################
## Quadratic plateau function ##
################################
fit_qp_clone <- function(data, clone_id, response_col) {
  
  # 1) take data for one clone
  d <- data[data$clone2 == clone_id, ]
  
  # 2) vectors x & y
  x <- d$x
  y <- d[[response_col]] * 100   
  
  # 3) data frame for nls
  corr_data <- data.frame(
    x = as.numeric(x),
    y = as.numeric(y)
  )
  
  # 4) starting values
  sv <- list(
    b0 = min(y, na.rm = TRUE),
    b1 = (max(y, na.rm = TRUE) - min(y, na.rm = TRUE)) / (mean(x, na.rm = TRUE) + 1e-6),
    cx = stats::median(x, na.rm = TRUE)
  )
  
  # 5) model fit (first nls, then nlsLM)
  fit <- try(
    nls(
      y ~ SSquadp3xs(x, b0, b1, cx),
      data = corr_data,
      start = sv
    ),
    silent = TRUE
  )
  
  if (inherits(fit, "try-error")) {
    fit <- minpack.lm::nlsLM(
      y ~ SSquadp3xs(x, b0, b1, cx),
      data = corr_data,
      start = sv
    )
  }
  
  # 6) coefficients
  coefs <- coef(fit)
  b0 <- coefs[1]
  b1 <- coefs[2]
  cx <- coefs[3]
  
  b2 <- -0.5 * b1 / cx
  plateau <- b0 + b1 * cx + b2 * cx^2
  
  # 7) result
  list(
    clone = clone_id,
    model = fit,
    ill = cx,
    plateau = plateau / 100,
    threshold = get_threshold(b0, b1, b2),
    equation_fun = function(z) (b0 + b1 * z + b2 * z^2) / 100
  )
}

##############################################
## Bootstrap qp for somatic growth function ##
##############################################
bootstrap_qp <- function(data, response_name, n_boot = 1000) {
  
  ## --- safety checks ---
  if (!(response_name %in% names(data)))
    stop("response_name not found in data")
  
  if (!all(c("clone2", "pokarm", "x") %in% names(data)))
    stop("data must contain columns: clone2, pokarm, x")
  
  clones <- levels(data$clone2)
  foods  <- levels(data$pokarm)
  
  ## --- one bootstrap iteration ---
  one_boot <- function() {
    
    ## 1) resample within clone × food
    boot_list <- list()
    idx <- 1
    
    for (cl in clones) {
      for (fd in foods) {
        
        tmp <- data[data$clone2 == cl & data$pokarm == fd, ]
        
        # resample RESPONSE ONLY (same logic as original code)
        tmp[[response_name]] <- sample(
          tmp[[response_name]],
          size = nrow(tmp),
          replace = TRUE
        )
        
        boot_list[[idx]] <- tmp
        idx <- idx + 1
      }
    }
    
    boot_df <- do.call(rbind, boot_list)
    
    ## 2) fit quadratic plateau per clone
    res_list <- vector("list", length(clones))
    names(res_list) <- clones
    
    for (cl in clones) {
      
      d <- boot_df[boot_df$clone2 == cl, ]
      
      out <- tryCatch({
        
        qp <- fit_qp_clone(
          data = d,
          clone_id = cl,
          response_col = response_name
        )
        
        coefs <- coef(qp$model)
        b0 <- coefs[1]
        b1 <- coefs[2]
        cx <- coefs[3]
        b2 <- -0.5 * b1 / cx
        
        data.frame(
          clone = cl,
          b0 = b0,
          b1 = b1,
          b2 = b2,
          ILL = cx,
          plateau = qp$plateau,
          threshold = qp$threshold,
          stringsAsFactors = FALSE
        )
        
      }, error = function(e) {
        
        # non-convergent bootstrap draw → NA (expected and OK)
        data.frame(
          clone = cl,
          ILL = NA_real_,
          plateau = NA_real_,
          threshold = NA_real_,
          stringsAsFactors = FALSE
        )
      })
      
      res_list[[cl]] <- out
    }
    
    do.call(rbind, res_list)
  }
  
  ## --- run bootstrap ---
  boots <- vector("list", n_boot)
  
  for (i in seq_len(n_boot)) {
    boots[[i]] <- one_boot()
    boots[[i]]$iter <- i
  }
  
  ## --- bind all iterations ---
  result <- do.call(rbind, boots)
  rownames(result) <- NULL
  
  return(result)
}

######################################
## Bootstrap qp for r case function ##
######################################
bootstrap_r_individual <- function(data, n_boot = 1000, n_ind = 10,
                                   lx_mode = c("fixed", "boot"),
                                   r_range = c(0, 5),
                                   tol = 1e-8) {
  
  lx_mode <- match.arg(lx_mode)
  
  # safety checks
  required_cols <- c("clone2", "pokarm", "pok", "Eggs", "AFR")
  if (!all(required_cols %in% names(data))) {
    stop("data must contain columns: clone2, pokarm, pok, Eggs, AFR")
  }
  
  clones <- levels(data$clone2)
  foods  <- levels(data$pokarm)
  
  # lx fixed from the original full data (to mimic your old code)
  # IMPORTANT: this assumes each (food × clone) has n_ind individuals in the experiment.
  lx_fixed <- by(data$Eggs, interaction(data$pok, data$clone2), length) / n_ind
  
  # helper: compute r for one cell
  compute_r <- function(x, lx, mx) {
    eulerlotka <- function(r) sum(lx * mx * exp(-r * x)) - 1
    uniroot(f = eulerlotka, interval = r_range, tol = tol, extendInt = "yes")$root
  }
  
  # one bootstrap replicate
  one_boot <- function() {
    
    # store r per (food × clone) in the same order every time:
    # we iterate clones then foods (deterministic)
    rs <- numeric(length(clones) * length(foods))
    xs <- numeric(length(clones) * length(foods))
    pks <- numeric(length(clones) * length(foods))
    cls <- character(length(clones) * length(foods))
    
    k <- 1
    
    for (cl in clones) {
      for (fd in foods) {
        
        tmp <- data[data$clone2 == cl & data$pokarm == fd, ]
        
        # resample individuals (Eggs and AFR together, by resampling rows)
        # this preserves within-individual pairing
        idx <- sample.int(nrow(tmp), size = n_ind, replace = TRUE)
        tmp_b <- tmp[idx, ]
        
        # mx and x from resampled individuals
        mx <- mean(tmp_b$Eggs, na.rm = TRUE)
        x  <- mean(tmp_b$AFR, na.rm = TRUE)
        
        # lx either fixed (old behavior) or bootstrapped from the resample
        if (lx_mode == "fixed") {
          lx <- as.numeric(lx_fixed[[paste(tmp$pok[1], cl, sep = ".")]])
        } else {
          # proportion of individuals with non-missing Eggs (or adjust rule if you prefer Eggs > 0)
          lx <- mean(!is.na(tmp_b$Eggs))
        }
        
        # compute r; if something degenerates, return NA for that cell
        r_val <- tryCatch({
          compute_r(x = x, lx = lx, mx = mx)
        }, error = function(e) NA_real_)
        
        rs[k] <- r_val
        xs[k] <- as.numeric(as.character(tmp$pok[1]))  # food level numeric
        pks[k] <- as.numeric(as.character(tmp$pok[1])) # same as x-axis food
        cls[k] <- as.character(cl)
        
        k <- k + 1
      }
    }
    
    # build RS_boot (one r per food×clone)
    RS_boot <- data.frame(
      r = rs,
      x = pks,
      clone2 = factor(cls, levels = clones),
      stringsAsFactors = FALSE
    )
    
    # fit QP per clone using the SAME function as point estimates
    res_list <- vector("list", length(clones))
    names(res_list) <- clones
    
    for (cl in clones) {
      
      out <- tryCatch({
        
        qp <- fit_qp_clone(RS_boot, cl, "r")
        coefs <- coef(qp$model)
        
        b0 <- coefs[1]
        b1 <- coefs[2]
        cx <- qp$ill
        b2 <- -0.5 * b1 / cx
        
        data.frame(
          clone = cl,
          b0 = b0,
          b1 = b1,
          b2 = b2,
          ILL = qp$ill,
          plateau = qp$plateau,
          threshold = qp$threshold,
          stringsAsFactors = FALSE
        )
        
      }, error = function(e) {
        
        data.frame(
          clone = cl,
          b0 = NA_real_,
          b1 = NA_real_,
          b2 = NA_real_,
          ILL = NA_real_,
          plateau = NA_real_,
          threshold = NA_real_,
          stringsAsFactors = FALSE
        )
      })
      
      res_list[[cl]] <- out
    }
    
    do.call(rbind, res_list)
  }
  
  # run bootstrap
  boots <- vector("list", n_boot)
  for (i in seq_len(n_boot)) {
    boots[[i]] <- one_boot()
    boots[[i]]$iter <- i
  }
  
  result <- do.call(rbind, boots)
  rownames(result) <- NULL
  return(result)
}


################
################
################
################
### Workflow ###
################
################
################
################

# Get data
Alldatac <- load_plateau_data("C:/Users/CEM/Documents/NAUKA/ILL/Plateau.xlsx")
clones <- levels(Alldatac$clone2)

##############################
##############################
####    SOMATIC GROWTH    ####
##############################
##############################

# Fit quad-plateau to growth data
fits_growth_qp <- lapply(clones, \(cl) fit_qp_clone(Alldatac, cl, "growth"))
names(fits_growth_qp) <- clones

# Bootstrap
boot_growth <- bootstrap_qp(
  data = Alldatac,
  response_name = "growth",
  n_boot = N_BOOT
)

# Quality check: fraction of failed bootstrap fits per clone
failed_fraction <- data.frame(
  clone = clones,
  failed_fraction = NA_real_,
  stringsAsFactors = FALSE
)
for (i in seq_along(clones)) {
  cl <- clones[i]
  ill_values <- boot_growth$ILL[boot_growth$clone == cl]
  failed_fraction$failed_fraction[i] <- mean(is.na(ill_values))
}
failed_fraction

# Confidence intervals per clone
ci_growth <- data.frame(
  clone = clones,
  
  # coefficients
  b0_low = NA_real_,
  b0_high = NA_real_,
  b1_low = NA_real_,
  b1_high = NA_real_,
  b2_low = NA_real_,
  b2_high = NA_real_,
  
  # derived parameters
  ILL_low = NA_real_,
  ILL_high = NA_real_,
  plat_low = NA_real_,
  plat_high = NA_real_,
  th_low = NA_real_,
  th_high = NA_real_,
  
  stringsAsFactors = FALSE
)

for (i in seq_along(clones)) {
  
  cl <- clones[i]
  idx <- boot_growth$clone == cl
  
  ## --- coefficients ---
  ci_growth$b0_low[i]  <- quantile(boot_growth$b0[idx], ALPHA_CI[1], na.rm = TRUE)
  ci_growth$b0_high[i] <- quantile(boot_growth$b0[idx], ALPHA_CI[2], na.rm = TRUE)
  
  ci_growth$b1_low[i]  <- quantile(boot_growth$b1[idx], ALPHA_CI[1], na.rm = TRUE)
  ci_growth$b1_high[i] <- quantile(boot_growth$b1[idx], ALPHA_CI[2], na.rm = TRUE)
  
  ci_growth$b2_low[i]  <- quantile(boot_growth$b2[idx], ALPHA_CI[1], na.rm = TRUE)
  ci_growth$b2_high[i] <- quantile(boot_growth$b2[idx], ALPHA_CI[2], na.rm = TRUE)
  
  ## --- biologically interpretable parameters ---
  ci_growth$ILL_low[i]  <- quantile(boot_growth$ILL[idx], ALPHA_CI[1], na.rm = TRUE)
  ci_growth$ILL_high[i] <- quantile(boot_growth$ILL[idx], ALPHA_CI[2], na.rm = TRUE)
  
  ci_growth$plat_low[i]  <- quantile(boot_growth$plateau[idx], ALPHA_CI[1], na.rm = TRUE)
  ci_growth$plat_high[i] <- quantile(boot_growth$plateau[idx], ALPHA_CI[2], na.rm = TRUE)
  
  ci_growth$th_low[i]  <- quantile(boot_growth$threshold[idx], ALPHA_CI[1], na.rm = TRUE)
  ci_growth$th_high[i] <- quantile(boot_growth$threshold[idx], ALPHA_CI[2], na.rm = TRUE)
}

ci_growth


# Get to table

param_names <- c(
  # coefficients – point estimates
  "b0 (estimate)",
  "b1 (estimate)",
  "b2 (estimate)",
  
  # coefficients – confidence intervals
  "b0 CI low",
  "b0 CI high",
  "b1 CI low",
  "b1 CI high",
  "b2 CI low",
  "b2 CI high",
  
  # biologically interpretable parameters
  "ILL (estimate)",
  "Plateau (estimate)",
  "Threshold (estimate)",
  
  # their confidence intervals
  "ILL CI low",
  "ILL CI high",
  "Plateau CI low",
  "Plateau CI high",
  "Threshold CI low",
  "Threshold CI high",
  
  # bootstrap diagnostics
  "Failed bootstrap fraction"
)

results_table <- matrix(
  NA_real_,
  nrow = length(param_names),
  ncol = length(clones),
  dimnames = list(param_names, clones)
)

for (cl in clones) {
  
  ## --- point estimates from fit_qp_clone ---
  fit <- fits_growth_qp[[cl]]
  coefs <- coef(fit$model)
  
  b0 <- coefs[1]
  b1 <- coefs[2]
  cx <- fit$ill
  b2 <- -0.5 * b1 / cx
  
  results_table["b0 (estimate)", cl] <- b0
  results_table["b1 (estimate)", cl] <- b1
  results_table["b2 (estimate)", cl] <- b2
  
  results_table["ILL (estimate)", cl] <- fit$ill
  results_table["Plateau (estimate)", cl] <- fit$plateau
  results_table["Threshold (estimate)", cl] <- fit$threshold
  
  ## --- bootstrap confidence intervals ---
  ci_row <- ci_growth[ci_growth$clone == cl, ]
  
  results_table["b0 CI low", cl]  <- ci_row$b0_low
  results_table["b0 CI high", cl] <- ci_row$b0_high
  
  results_table["b1 CI low", cl]  <- ci_row$b1_low
  results_table["b1 CI high", cl] <- ci_row$b1_high
  
  results_table["b2 CI low", cl]  <- ci_row$b2_low
  results_table["b2 CI high", cl] <- ci_row$b2_high
  
  results_table["ILL CI low", cl]  <- ci_row$ILL_low
  results_table["ILL CI high", cl] <- ci_row$ILL_high
  
  results_table["Plateau CI low", cl]  <- ci_row$plat_low
  results_table["Plateau CI high", cl] <- ci_row$plat_high
  
  results_table["Threshold CI low", cl]  <- ci_row$th_low
  results_table["Threshold CI high", cl] <- ci_row$th_high
  
  ## --- bootstrap quality ---
  ff <- failed_fraction$failed_fraction[
    failed_fraction$clone == cl
  ]
  results_table["Failed bootstrap fraction", cl] <- ff
}

results_df <- as.data.frame(results_table)
results_df


#################
#################
#### FIGURE #####
#################
#################
#### GROWTH #####
#################
#################

######################
# Figure 1 QP Growth #
######################

cols <- c(B2="darkorange", B3="red", D2="lightblue", D4="blue")
ci_cols <- c(B2=alpha(lighten("orange", 0.7), 0.4),
             B3=alpha(lighten("lightcoral", 0.7), 0.5),
             D2=alpha("lightcyan", 0.4),
             D4=alpha(lighten("skyblue1", 0.8), 0.5))

tiff(
  filename = "Fig_growth_quadratic_plateau.tiff",
  width = 180,      # mm – standard single-column / full-width
  height = 140,     # mm – dostosuj do proporcji
  units = "mm",
  res = 600,
  compression = "lzw"
)

plot(0, type="n", xlim=c(0, X_MAX_PLOT), ylim=Y_LIM_GROWTH, yaxt="n",
     xlab=expression(paste("Food level (mg C L"^{-1}*")")),
     ylab=expression(paste("Growth rate (d"^{-1}*")")))
axis(2, las=2)

for (cl in clones) {
  # CI rectangles
  ci_row <- ci_growth %>% filter(clone == cl)
  rect(ci_row$ILL_low, 0, ci_row$ILL_high, Y_LIM_GROWTH[2],
       density=NA, col=ci_cols[[cl]])
  rect(0, ci_row$plat_low, X_MAX_PLOT, ci_row$plat_high,
       density=NA, col=ci_cols[[cl]])
  
  # points
  d <- Alldatac %>% filter(clone2 == cl)
  points(jitter(d$pok, amount=JITTER_X),
         jitter(d$growth, amount=JITTER_Y),
         pch=20, col=cols[[cl]])
  
  # curve + plateau segment (z fitów)
  fit <- fits_growth[[cl]]
  
  # zabezpieczenie: jeśli fit$ill jest NA lub <= 0, to nie rysujemy krzywej
  if (is.finite(fit$ill) && fit$ill > 0.0125) {
    
    xseq <- seq(0.0125, fit$ill, length.out = 200)
    
    # wektoryzacja "na twardo" (działa zawsze)
    yseq <- vapply(xseq, fit$equation_fun, numeric(1))
    
    lines(xseq, yseq, col = cols[[cl]], lwd = 1.5)
  }
  
  segments(fit$ill, fit$plateau, X_MAX_PLOT, fit$plateau, col=cols[[cl]], lwd=1.5)
}

legend(x=2.5, y=0.2, title="Clone", legend=clones, col=cols[clones], pch=20, bty="n")

dev.off()


##############################
#### POPULATION GROWTH r ####
##############################

#################################
# get single r parameter values #
#################################

# survival to first reproduction (lx)
lx.list <- by(
  Alldatac$Eggs,
  interaction(Alldatac$pok, Alldatac$clone2),
  length
) / 10

# fecundity at first reproduction (mx)
mx.list <- by(
  Alldatac$Eggs,
  interaction(Alldatac$pok, Alldatac$clone2),
  mean
)

# age at first reproduction (x)
x.list <- by(
  Alldatac$AFR,
  interaction(Alldatac$pok, Alldatac$clone2),
  mean
)

# solve Euler–Lotka equation for r
rs <- numeric()

for (i in seq_along(x.list)) {
  
  x  <- x.list[[i]]
  lx <- lx.list[[i]]
  mx <- mx.list[[i]]
  
  eulerlotka <- function(r)
    sum(lx * mx * exp(-r * x)) - 1
  
  res <- uniroot(
    f = eulerlotka,
    interval = c(0, 5),
    tol = 1e-8,
    extendInt = "yes"
  )
  
  rs <- c(rs, res$root)
}

# build data frame
pok    <- rep(as.numeric(levels(as.factor(Alldatac$pok))), 4)
clone2 <- rep(levels(as.factor(Alldatac$clone2)), each = 12)

RS <- data.frame(
  r = rs,
  x = pok,
  pokarm = pok,
  clone2 = as.factor(clone2)
)


####################
# Fit QP to r data #
####################

# Fit quad-plateau to r data
fits_r_qp <- lapply(clones, \(cl) fit_qp_clone(RS, cl, "r"))  # CHANGED
names(fits_r_qp) <- clones

# Bootstrap # CHANGED
boot_r <- bootstrap_r_individual(
  data = Alldatac,      
  n_boot = N_BOOT,
  n_ind = 10,
  lx_mode = "fixed"     # could be also "boot"
)

# Quality check: fraction of failed bootstrap fits per clone
failed_fraction_r <- data.frame(           # CHANGED
  clone = clones,
  failed_fraction = NA_real_,
  stringsAsFactors = FALSE
)
for (i in seq_along(clones)) {
  cl <- clones[i]
  ill_values <- boot_r$ILL[boot_r$clone == cl]   # CHANGED
  failed_fraction_r$failed_fraction[i] <- mean(is.na(ill_values))
}
failed_fraction_r

# Confidence intervals per clone
ci_r <- data.frame(                        # CHANGED
  clone = clones,
  
  # coefficients
  b0_low = NA_real_,
  b0_high = NA_real_,
  b1_low = NA_real_,
  b1_high = NA_real_,
  b2_low = NA_real_,
  b2_high = NA_real_,
  
  # derived parameters
  ILL_low = NA_real_,
  ILL_high = NA_real_,
  plat_low = NA_real_,
  plat_high = NA_real_,
  th_low = NA_real_,
  th_high = NA_real_,
  
  stringsAsFactors = FALSE
)

for (i in seq_along(clones)) {
  
  cl <- clones[i]
  idx <- boot_r$clone == cl                 # CHANGED
  
  ## coefficients
  ci_r$b0_low[i]  <- quantile(boot_r$b0[idx], ALPHA_CI[1], na.rm = TRUE)
  ci_r$b0_high[i] <- quantile(boot_r$b0[idx], ALPHA_CI[2], na.rm = TRUE)
  
  ci_r$b1_low[i]  <- quantile(boot_r$b1[idx], ALPHA_CI[1], na.rm = TRUE)
  ci_r$b1_high[i] <- quantile(boot_r$b1[idx], ALPHA_CI[2], na.rm = TRUE)
  
  ci_r$b2_low[i]  <- quantile(boot_r$b2[idx], ALPHA_CI[1], na.rm = TRUE)
  ci_r$b2_high[i] <- quantile(boot_r$b2[idx], ALPHA_CI[2], na.rm = TRUE)
  
  ## biologically interpretable parameters
  ci_r$ILL_low[i]  <- quantile(boot_r$ILL[idx], ALPHA_CI[1], na.rm = TRUE)
  ci_r$ILL_high[i] <- quantile(boot_r$ILL[idx], ALPHA_CI[2], na.rm = TRUE)
  
  ci_r$plat_low[i]  <- quantile(boot_r$plateau[idx], ALPHA_CI[1], na.rm = TRUE)
  ci_r$plat_high[i] <- quantile(boot_r$plateau[idx], ALPHA_CI[2], na.rm = TRUE)
  
  ci_r$th_low[i]  <- quantile(boot_r$threshold[idx], ALPHA_CI[1], na.rm = TRUE)
  ci_r$th_high[i] <- quantile(boot_r$threshold[idx], ALPHA_CI[2], na.rm = TRUE)
}

ci_r

# Get to table
for (cl in clones) {
  
  ## point estimates
  fit <- fits_r_qp[[cl]]          # CHANGED
  coefs <- coef(fit$model)
  
  b0 <- coefs[1]
  b1 <- coefs[2]
  cx <- fit$ill
  b2 <- -0.5 * b1 / cx
  
  results_table["b0 (estimate)", cl] <- b0
  results_table["b1 (estimate)", cl] <- b1
  results_table["b2 (estimate)", cl] <- b2
  
  results_table["ILL (estimate)", cl] <- fit$ill
  results_table["Plateau (estimate)", cl] <- fit$plateau
  results_table["Threshold (estimate)", cl] <- fit$threshold
  
  ## CI
  ci_row <- ci_r[ci_r$clone == cl, ]     # CHANGED
  
  results_table["b0 CI low", cl]  <- ci_row$b0_low
  results_table["b0 CI high", cl] <- ci_row$b0_high
  
  results_table["b1 CI low", cl]  <- ci_row$b1_low
  results_table["b1 CI high", cl] <- ci_row$b1_high
  
  results_table["b2 CI low", cl]  <- ci_row$b2_low
  results_table["b2 CI high", cl] <- ci_row$b2_high
  
  results_table["ILL CI low", cl]  <- ci_row$ILL_low
  results_table["ILL CI high", cl] <- ci_row$ILL_high
  
  results_table["Plateau CI low", cl]  <- ci_row$plat_low
  results_table["Plateau CI high", cl] <- ci_row$plat_high
  
  results_table["Threshold CI low", cl]  <- ci_row$th_low
  results_table["Threshold CI high", cl] <- ci_row$th_high
  
  ## bootstrap quality
  ff <- failed_fraction_r$failed_fraction[
    failed_fraction_r$clone == cl
  ]
  results_table["Failed bootstrap fraction", cl] <- ff
}

round(results_table, 4)


#################
#################
#### FIGURE #####
#################
#################
####   r    #####
#################
#################

######################
# Figure 2 QP r      #
######################

tiff(
  filename = "Fig_r_quadratic_plateau.tiff",   # CHANGED
  width = 180,
  height = 140,
  units = "mm",
  res = 600,
  compression = "lzw"
)

plot(0, type="n", xlim=c(0, X_MAX_PLOT), ylim=Y_LIM_R, yaxt="n",   # CHANGED
     xlab=expression(paste("Food level (mg C L"^{-1}*")")),
     ylab=expression(paste("Population growth rate (r, d"^{-1}*")")))  # CHANGED
axis(2, las=2)

for (cl in clones) {
  
  ci_row <- ci_r[ci_r$clone == cl, ]       # CHANGED
  
  rect(ci_row$ILL_low, 0, ci_row$ILL_high, Y_LIM_R[2],
       density=NA, col=ci_cols[[cl]])
  rect(0, ci_row$plat_low, X_MAX_PLOT, ci_row$plat_high,
       density=NA, col=ci_cols[[cl]])
  
  d <- RS[RS$clone2 == cl, ]   # base R already
  points(jitter(d$pok, amount=JITTER_X),
         jitter(d$r, amount=JITTER_Y),     # CHANGED
         pch=20, col=cols[[cl]])
  
  fit <- fits_r_qp[[cl]]                   # CHANGED
  
  if (is.finite(fit$ill) && fit$ill > 0.0125) {
    xseq <- seq(0.0125, fit$ill, length.out = 200)
    yseq <- vapply(xseq, fit$equation_fun, numeric(1))
    lines(xseq, yseq, col=cols[[cl]], lwd=1.5)
  }
  
  segments(fit$ill, fit$plateau, X_MAX_PLOT, fit$plateau,
           col=cols[[cl]], lwd=1.5)
}

legend(x=2.5, y=0.2, title="Clone", legend=clones,
       col=cols[clones], pch=20, bty="n")

dev.off()


#######################
#######################
#######################
#######################
#######################
#######################


###################################
## Hockey-stick (linear plateau) ##
###################################
fit_hs_clone <- function(data, clone_id, response_col) {
  
  # 1) subset data
  d <- data[data$clone2 == clone_id, ]
  
  x <- as.numeric(d$x)
  y <- as.numeric(d[[response_col]])
  
  # safety
  if (length(unique(x)) < 4) stop("Too few x values for HS fit")
  
  # 2) objective function (RSS)
  rss_fun <- function(par) {
    a  <- par[1]
    b  <- par[2]
    cx <- par[3]
    
    y_hat <- ifelse(
      x <= cx,
      a + b * x,
      a + b * cx
    )
    
    sum((y - y_hat)^2)
  }
  
  # 3) starting values (important!)
  sv <- c(
    a  = min(y),
    b  = (max(y) - min(y)) / (mean(x) + 1e-6),
    cx = median(x)
  )
  
  fit <- optim(
    par = sv,
    fn = rss_fun,
    method = "L-BFGS-B",
    lower = c(-Inf, 0, min(x)),
    upper = c( Inf, Inf, max(x))
  )
  
  a  <- fit$par[1]
  b  <- fit$par[2]
  cx <- fit$par[3]
  
  plateau <- a + b * cx
  
  # fitted values
  y_hat <- ifelse(x <= cx, a + b * x, plateau)
  
  # model fit stats
  rss <- sum((y - y_hat)^2)
  tss <- sum((y - mean(y))^2)
  r2  <- 1 - rss / tss
  
  n <- length(y)
  k <- 3
  aic <- n * log(rss / n) + 2 * k
  
  list(
    clone = clone_id,
    a = a,
    b = b,
    cx = cx,
    plateau = plateau,
    fitted = y_hat,
    rss = rss,
    r2 = r2,
    aic = aic,
    equation_fun = function(z) ifelse(z <= cx, a + b * z, plateau)
  )
}

# Fit HS to growth data
fits_growth_hs <- lapply(clones, \(cl)
                         fit_hs_clone(Alldatac, cl, "growth")
)
names(fits_growth_hs) <- clones

# Fit HS to r data
fits_r_hs <- lapply(clones, \(cl)
                    fit_hs_clone(RS, cl, "r")
)
names(fits_r_hs) <- clones

##################
## R2 function ###
##################
r2_nls <- function(fit) {
  y <- model.response(model.frame(fit))
  yhat <- fitted(fit)
  rss <- sum((y - yhat)^2)
  tss <- sum((y - mean(y))^2)
  1 - rss / tss
}

# Model comparison - growth
model_comparison_growth <- data.frame(
  clone = clones,
  AIC_qp = sapply(clones, function(cl) AIC(fits_growth_qp[[cl]]$model)),
  AIC_hs = sapply(clones, function(cl) fits_growth_hs[[cl]]$aic),
  
  R2_qp  = sapply(clones, function(cl) r2_nls(fits_growth_qp[[cl]]$model)),
  R2_hs  = sapply(clones, function(cl) fits_growth_hs[[cl]]$r2),
  
  ILL_qp = sapply(clones, function(cl) fits_growth_qp[[cl]]$ill),
  ILL_hs = sapply(clones, function(cl) fits_growth_hs[[cl]]$cx),
  
  Plateau_qp = sapply(clones, function(cl) fits_growth_qp[[cl]]$plateau),
  Plateau_hs = sapply(clones, function(cl) fits_growth_hs[[cl]]$plateau),
  
  stringsAsFactors = FALSE
)

model_comparison_growth

# model comparison - r
model_comparison_r <- data.frame(
  clone = clones,
  
  # model fit
  AIC_qp = sapply(clones, function(cl)
    AIC(fits_r_qp[[cl]]$model)
  ),
  AIC_hs = sapply(clones, function(cl)
    fits_r_hs[[cl]]$aic
  ),
  
  R2_qp = sapply(clones, function(cl)
    r2_nls(fits_r_qp[[cl]]$model)
  ),
  R2_hs = sapply(clones, function(cl)
    fits_r_hs[[cl]]$r2
  ),
  
  # biologically interpretable parameters
  ILL_qp = sapply(clones, function(cl)
    fits_r_qp[[cl]]$ill
  ),
  ILL_hs = sapply(clones, function(cl)
    fits_r_hs[[cl]]$cx
  ),
  
  Plateau_qp = sapply(clones, function(cl)
    fits_r_qp[[cl]]$plateau
  ),
  Plateau_hs = sapply(clones, function(cl)
    fits_r_hs[[cl]]$plateau
  ),
  
  stringsAsFactors = FALSE
)

model_comparison_r


#########################
# Figure QP + HS growth #
#########################
tiff(
  filename = "Fig_growth_QP_vs_HS.tiff",
  width = 180,
  height = 140,
  units = "mm",
  res = 600,
  compression = "lzw"
)

plot(0, type="n",
     xlim = c(0, X_MAX_PLOT),
     ylim = Y_LIM_GROWTH,
     yaxt = "n",
     xlab = expression(paste("Food level (mg C L"^{-1}*")")),
     ylab = expression(paste("Growth rate (d"^{-1}*")")))
axis(2, las = 2)

for (cl in clones) {
  
  ## data points
  d <- Alldatac[Alldatac$clone2 == cl, ]
  points(jitter(d$pok, amount = JITTER_X),
         jitter(d$growth, amount = JITTER_Y),
         pch = 20, col = cols[[cl]])
  
  ## --- QP curve (solid)
  fit_qp <- fits_growth_qp[[cl]]
  if (is.finite(fit_qp$ill) && fit_qp$ill > 0.0125) {
    xseq <- seq(0.0125, fit_qp$ill, length.out = 200)
    yseq <- vapply(xseq, fit_qp$equation_fun, numeric(1))
    lines(xseq, yseq, col = cols[[cl]], lwd = 2)
  }
  segments(fit_qp$ill, fit_qp$plateau,
           X_MAX_PLOT, fit_qp$plateau,
           col = cols[[cl]], lwd = 2)
  
  ## --- HS curve (dashed)
  fit_hs <- fits_growth_hs[[cl]]
  xseq <- seq(0, X_MAX_PLOT, length.out = 300)
  yseq <- fit_hs$equation_fun(xseq)
  lines(xseq, yseq,
        col = cols[[cl]], lwd = 2, lty = 2)
}

legend("bottomright",
       legend = c("Quadratic plateau", "Hockey-stick"),
       lwd = 2, lty = c(1, 2),
       bty = "n")

dev.off()


#########################
# Figure QP + HS r      #
#########################
tiff(
  filename = "Fig_r_QP_vs_HS.tiff",
  width = 180,
  height = 140,
  units = "mm",
  res = 600,
  compression = "lzw"
)

plot(0, type="n",
     xlim = c(0, X_MAX_PLOT),
     ylim = Y_LIM_R,
     yaxt = "n",
     xlab = expression(paste("Food level (mg C L"^{-1}*")")),
     ylab = expression(paste("Population growth rate (r, d"^{-1}*")")))
axis(2, las = 2)

for (cl in clones) {
  
  ## data points
  d <- RS[RS$clone2 == cl, ]
  points(jitter(d$x, amount = JITTER_X),
         jitter(d$r, amount = JITTER_Y),
         pch = 20, col = cols[[cl]])
  
  ## --- QP curve (solid)
  fit_qp <- fits_r_qp[[cl]]
  if (is.finite(fit_qp$ill) && fit_qp$ill > 0.0125) {
    xseq <- seq(0.0125, fit_qp$ill, length.out = 200)
    yseq <- vapply(xseq, fit_qp$equation_fun, numeric(1))
    lines(xseq, yseq, col = cols[[cl]], lwd = 2)
  }
  segments(fit_qp$ill, fit_qp$plateau,
           X_MAX_PLOT, fit_qp$plateau,
           col = cols[[cl]], lwd = 2)
  
  ## --- HS curve (dashed)
  fit_hs <- fits_r_hs[[cl]]
  xseq <- seq(0, X_MAX_PLOT, length.out = 300)
  yseq <- fit_hs$equation_fun(xseq)
  lines(xseq, yseq,
        col = cols[[cl]], lwd = 2, lty = 2)
}

legend("bottomright",
       legend = c("Quadratic plateau", "Hockey-stick"),
       lwd = 2, lty = c(1, 2),
       bty = "n")

dev.off()


#########################
#########################
####    Survival    #####
#########################
#########################

# get levels (explicit order)
foods  <- sort(unique(as.numeric(as.character(Alldatac$pokarm))))
clones <- levels(Alldatac$clone2)

# initialize empty matrix
lx_table <- matrix(
  NA_real_,
  nrow = length(foods),
  ncol = length(clones),
  dimnames = list(
    paste0("Food_", foods),
    clones
  )
)

# fill table
for (fd in foods) {
  for (cl in clones) {
    
    tmp <- Alldatac[
      as.numeric(as.character(Alldatac$pokarm)) == fd &
        Alldatac$clone2 == cl,
    ]
    
    # survival to first reproduction
    lx <- nrow(tmp) / 10
    
    lx_table[paste0("Food_", fd), cl] <- lx
  }
}

# convert to data.frame
lx_df <- as.data.frame(lx_table)

lx_df
